# Supplementary material for: Wine Barrel Biofilm as a Source of Yeasts with Non-Conventional Properties
Source: Microorganisms. 2024 Apr 27;12(5):880. doi: 10.3390/microorganisms12050880 (PMC11123285; doi:10.3390/microorganisms12050880)
Supplement: Supplementary file 1 [file microorganisms-12-00880-s001.zip]

Archive with 1 entries (1 files):
- microorganisms-2946418-supplementary.pdf
